# Supplementary material for: Development of a Reporting Guideline for Trochim’s Concept Mapping
Source: Methods Protoc. 2025 Mar 3;8(2):24. doi: 10.3390/mps8020024 (PMC11932253; doi:10.3390/mps8020024)
Supplement: Supplementary file 1 [file mps-08-00024-s001.zip]

Archive with 14 entries (14 files):
- Supplementary document 1, PICF-researcher.pdf
- Supplementary document 10, List of 167 checklist item.pdf
- Supplementary document 11, Draft checklist sent to participants for feedback.pdf
- Supplementary document 12, ConMapT reporting guideline checklist items.pdf
- Supplementary document 12, draft checklist items.docx
- Supplementary document 13, Pilot test of ConMap checklist items.pdf
- Supplementary document 2, Social media advert.pdf
- Supplementary document 3, Instructions for sorting and ranking task.pdf
- Supplementary document 4_List of 258 included studies.pdf
- Supplementary document 5, List of statements generated from brainstorming.pdf
- Supplementary document 6, statement and cluster rating score.pdf
- Supplementary document 7, Point map with 96 statements.png
- Supplementary document 8, Candidate concept maps with 96 statements.pdf
- Supplementary document 9, Candidate concept maps with 95 statements.pdf
